# Supplementary material for: Prevalence of Radial Artery Variants and Their Relationship with Clinical Considerations of the Antebrachial Region: Systematic Review and Meta-Analysis
Source: Diagnostics (Basel). 2025 Nov 24;15(23):2984. doi: 10.3390/diagnostics15232984 (PMC12691139; doi:10.3390/diagnostics15232984)
Supplement: Supplementary file 1 [file diagnostics-15-02984-s001.zip]

Archive with 1 entries (1 files):
- diagnostics-3953479-supplementary.pdf
